# Supplementary material for: Interactions between Human Gut Microbiome Dynamics and Sub-Optimal Health Symptoms during Seafaring Expeditions
Source: Microbiol Spectr. 2022 Jan 12;10(1):e00925-21. doi: 10.1128/spectrum.00925-21 (PMC8754112; doi:10.1128/spectrum.00925-21)
Supplement: SUPPLEMENTAL FILE 2 — Supplemental material. Download SPECTRUM00925-21_Supp_2_seq7.xlsx, XLSX file, 0.02 MB [file spectrum00925-21_supp_2_seq7.xlsx]

## Sheet: Questionnaire
SampleID	Group	Age	Nation	Sex	BMI	Defecation frequency weekly	Self accusation	Poor appetite	Pectoralgia	Dyspnea	Insomnia	Bowel difficulties	Overeating	Low-active	Stool types	Feeling depressed	Feeling lonely	Mistrustfulness	Bowel movement	Headache	Incomplete defecation	Backache	Muscular soreness	Nausea	Bloody stools	Stomachache	Palpitation	Shallow sleep
A05	Before Voyage	24	Han nationality	Male	22.4803	2	1	1	1	1	1	1	1	1	2	1	1	1	1	1	1	1	1	1	1	1	1	1
A10	Before Voyage	21	Han nationality	Male	19.4874	2	1	1	NA	1	1	1	1	1	2	1	1	1	1	1	1	1	1	2	1	1	1	1
A11	Before Voyage	22	Han nationality	Male	21.9525	2	1	1	1	1	1	2	1	1	2	1	1	1	1	1	1	1	1	1	1	1	1	1
A12	Before Voyage	21	Han nationality	Male	21.8776	2	1	1	2	NA	1	2	1	1	2	1	1	1	1	1	1	1	1	1	2	1	2	1
A13	Before Voyage	22	Han nationality	Male	23.8367	2	1	1	1	NA	1	1	1	1	2	1	1	1	1	1	1	1	1	1	1	1	1	1
A14	Before Voyage	22	Han nationality	Male	22.4803	2	1	1	1	1	1	2	2	1	1	1	1	1	2	1	2	1	1	1	1	1	1	1
A15	Before Voyage	22	Han nationality	Male	24.4473	2	1	1	1	NA	1	2	NA	1	3	1	1	1	1	1	2	NA	1	1	1	1	1	NA
A17	Before Voyage	25	Han nationality	Male	22.8571	2	1	1	2	1	1	2	NA	1	2	1	1	1	2	1	1	2	1	1	1	1	1	1
A21	Before Voyage	20	Han nationality	Male	19.1358	2	1	1	1	1	3	2	1	3	2	1	1	1	1	1	1	1	1	1	1	1	1	1
A24	Before Voyage	32	Han nationality	Male	20.898	2	1	1	1	1	1	2	1	2	2	1	1	1	1	1	1	1	1	1	1	1	1	1
A35	Before Voyage	30	Han nationality	Male	22.8374	2	1	1	2	1	1	2	1	1	2	1	1	1	2	2	2	1	1	1	1	1	1	1
A37	Before Voyage	25	Han nationality	Male	20.5151	2	1	1	1	1	1	1	1	1	2	1	1	1	1	1	1	1	1	1	1	1	1	1
A38	Before Voyage	24	Han nationality	Male	20.6193	2	1	2	1	1	1	1	1	1	2	1	1	1	1	1	1	1	1	1	1	1	1	1
A40	Before Voyage	22	Han nationality	Male	24.1517	2	1	1	1	1	1	2	1	2	2	1	1	1	1	1	2	1	1	1	1	1	1	1
A42	Before Voyage	24	Han nationality	Male	20.7451	2	1	1	1	1	1	2	1	1	2	1	1	1	1	1	2	1	1	1	1	1	1	1
A51	Before Voyage	22	Han nationality	Male	21.5139	2	1	2	1	1	1	2	1	1	4	1	1	1	2	1	1	1	1	1	1	1	1	1
A52	Before Voyage	21	Han nationality	Male	25.6489	2	1	2	1	1	1	1	1	1	2	1	1	1	1	1	1	2	1	1	1	1	1	1
A54	Before Voyage	31	Han nationality	Male	21.2585	2	1	1	1	1	1	1	1	1	2	1	1	1	1	1	1	1	1	1	1	1	1	1
A55	Before Voyage	23	Han nationality	Male	24.4898	2	1	2	2	1	1	2	1	1	2	1	1	1	2	1	2	2	1	1	1	1	NA	1
A56	Before Voyage	35	Han nationality	Male	21.2963	2	1	1	1	1	1	2	1	1	2	1	1	1	2	1	2	1	1	1	1	1	2	1
A58	Before Voyage	34	Han nationality	Male	21.9525	2	1	2	1	1	1	2	1	1	2	1	1	2	1	1	1	1	1	1	1	1	1	1
A59	Before Voyage	27	Han nationality	Male	25.5354	2	1	2	1	1	1	2	1	1	2	1	1	1	1	1	1	2	1	1	1	1	1	1
A60	Before Voyage	34	Han nationality	Male	24.6914	2	1	2	1	1	1	1	1	1	2	1	1	1	1	1	1	1	1	1	1	1	1	1
A61	Before Voyage	20	Han nationality	Male	21.2245	2	1	1	1	1	1	2	1	NA	2	1	1	1	2	1	1	1	1	1	1	1	1	1
A62	Before Voyage	23	Han nationality	Male	20.9042	2	1	2	1	1	2	2	1	1	2	1	1	1	2	1	1	1	1	1	1	1	1	1
A63	Before Voyage	26	Han nationality	Male	21.7051	2	1	1	1	1	1	1	1	1	2	1	1	1	1	1	1	1	1	1	1	1	1	1
A64	Before Voyage	33	Han nationality	Male	26.2346	2	NA	1	1	1	1	1	1	1	2	1	1	1	1	1	1	1	1	1	1	1	1	1
A66	Before Voyage	23	Han nationality	Male	20.0474	2	1	1	1	1	1	1	1	1	2	1	1	1	1	1	1	1	1	1	1	1	1	1
A67	Before Voyage	21	Han nationality	Male	21.4533	2	NA	1	1	1	1	1	1	1	1	1	1	1	1	1	1	1	1	1	1	1	1	1
A68	Before Voyage	25	Han nationality	Male	24.1517	2	2	2	1	1	1	2	1	1	2	1	1	1	2	1	1	1	1	1	1	1	1	1
A70	Before Voyage	26	Han nationality	Male	24.0317	3	1	1	1	1	1	1	1	1	2	1	1	1	1	1	1	1	1	1	1	1	1	1
A71	Before Voyage	29	Han nationality	Male	21.2963	2	NA	1	1	1	1	1	2	1	1	1	1	1	1	1	1	1	1	1	1	1	1	1
A60_1	Before Voyage	36	Han nationality	Male	25.8264	3	1	2	1	1	1	2	2	1	3	1	1	1	3	1	1	1	1	1	1	1	1	1
A60_2	Before Voyage	35	Han nationality	Male	22.8395	2	1	2	1	1	1	1	1	1	2	1	1	1	1	1	1	1	1	1	1	1	1	1
A60_3	Before Voyage	30	Han nationality	Male	21.2245	2	1	2	1	1	1	2	1	1	2	1	2	1	2	1	1	1	1	1	1	1	1	1
A60_4	Before Voyage	30	Han nationality	Male	21.5139	2	1	1	1	1	1	1	1	1	2	1	2	1	1	1	1	1	1	1	1	1	1	1
A60_7	Before Voyage	26	Han nationality	Male	22.4913	2	1	1	1	1	1	1	1	2	1	1	1	1	1	1	2	1	1	1	1	1	1	1
A60_9	Before Voyage	27	Han nationality	Male	20.8611	2	1	1	1	1	1	1	1	1	1	1	1	1	1	1	1	1	1	1	1	1	1	1
A60_10	Before Voyage	35	Han nationality	Male	23.5294	2	1	1	1	1	1	1	1	1	2	1	1	1	1	1	1	1	2	1	1	2	1	1
A60_12	Before Voyage	25	Han nationality	Male	29.0533	3	1	1	1	1	1	1	1	1	2	2	1	1	1	1	1	1	1	1	1	1	1	1
A60_13	Before Voyage	23	Han nationality	Male	23.5102	1	2	1	1	1	1	1	1	1	2	1	1	1	1	1	1	1	1	1	1	1	1	1
A60_15	Before Voyage	21	Han nationality	Male	25.7122	3	2	1	1	1	1	1	1	1	2	2	1	1	1	1	1	1	1	1	1	1	1	1
A60_16	Before Voyage	22	Han nationality	Male	19.3502	2	1	1	1	1	1	1	1	1	2	1	1	1	1	1	1	1	1	1	1	1	1	1
A60_17	Before Voyage	22	Han nationality	Male	21.0498	2	NA	1	1	1	1	1	1	1	2	1	1	1	1	1	1	1	1	1	1	1	1	1
A60_18	Before Voyage	32	Han nationality	Male	21.0667	2	1	1	1	1	1	1	1	1	2	1	1	1	1	1	1	1	1	1	1	1	1	1
A60_19	Before Voyage	28	Han nationality	Male	23.5036	2	NA	1	1	1	1	1	1	1	2	1	1	1	1	1	1	1	1	1	1	1	1	1
A60_22	Before Voyage	26	Han nationality	Male	20.5151	2	2	1	1	1	1	1	1	1	2	2	1	1	1	1	1	1	3	1	1	1	1	1
A60_23	Before Voyage	32	Han nationality	Male	21.0077	2	1	1	1	1	1	1	1	1	2	1	1	1	1	1	1	1	1	1	1	1	1	1
A60_24	Before Voyage	20	Han nationality	Male	22.0384	2	NA	1	1	1	1	1	1	1	2	1	1	1	1	1	1	1	1	1	1	1	1	1
A60_25	Before Voyage	35	Han nationality	Male	23.3747	2	1	1	1	1	1	1	1	1	2	1	1	1	1	1	1	1	1	1	1	1	1	1
A60_26	Before Voyage	21	Han nationality	Male	21.7994	2	1	1	1	1	1	1	1	1	2	1	1	1	1	1	1	1	1	1	1	1	1	1
A60_27	Before Voyage	23	Han nationality	Male	21.5139	2	1	1	1	1	1	1	1	1	2	2	1	1	1	1	1	1	1	1	1	1	1	1
A60_28	Before Voyage	28	Han nationality	Male	22.571	2	1	1	1	1	1	1	2	2	2	1	1	1	1	1	1	1	1	1	1	1	1	1
A60_29	Before Voyage	34	Han nationality	Male	21.2585	2	1	1	1	1	1	1	1	1	2	1	1	1	1	1	1	1	1	1	1	1	1	1
A60_31	Before Voyage	32	Han nationality	Male	24.1633	2	1	1	1	1	1	1	1	2	2	1	1	1	1	1	1	1	1	1	1	1	1	1
A60_32	Before Voyage	31	Han nationality	Male	24.6559	2	1	1	1	1	1	1	1	1	2	1	1	1	1	1	1	1	1	1	1	1	1	1
A60_34	Before Voyage	30	Han nationality	Male	25.8264	2	1	1	1	1	1	1	1	2	2	1	1	1	1	1	1	1	1	1	1	1	1	1
A60_35	Before Voyage	23	Han nationality	Male	25.2163	2	1	1	2	1	1	1	1	1	2	1	1	1	1	1	1	1	3	1	1	1	1	1
A60_36	Before Voyage	24	Han nationality	Male	22.4712	2	1	1	1	1	1	1	1	1	2	1	1	1	1	1	1	1	1	1	1	1	1	1
A60_37	Before Voyage	34	Han nationality	Male	21.2245	2	1	1	1	1	1	1	1	1	1	1	1	1	1	1	1	1	1	1	1	1	1	1
A60_39	Before Voyage	21	Han nationality	Male	20.9042	2	1	1	1	1	1	1	1	1	1	1	1	1	1	1	1	1	1	1	1	1	1	1
A60_41	Before Voyage	35	Han nationality	Male	20.5151	2	1	1	1	1	1	1	1	1	2	1	1	1	1	1	1	1	2	1	1	1	1	1
A60_42	Before Voyage	31	Han nationality	Male	26.2346	2	1	1	1	1	1	1	1	1	2	1	1	1	1	1	1	1	1	1	1	1	1	1
A60_43	Before Voyage	27	Han nationality	Male	19.8177	2	1	1	1	1	1	1	1	1	2	1	1	1	1	1	1	1	1	1	1	1	1	1
A60_44	Before Voyage	30	Han nationality	Male	21.7079	2	1	1	1	1	1	1	1	1	1	1	1	1	2	1	1	1	1	1	1	1	1	1
A60_45	Before Voyage	30	Han nationality	Male	24.4536	2	1	1	1	1	1	1	1	1	3	1	1	1	1	1	1	1	1	1	1	1	1	1
A60_46	Before Voyage	35	Han nationality	Male	23.7654	2	1	1	1	1	1	1	1	1	2	1	1	1	1	1	1	1	1	1	1	1	1	1
A60_47	Before Voyage	21	Han nationality	Male	21.5349	2	1	1	1	1	1	1	1	1	1	1	1	1	1	2	1	1	1	1	1	1	1	1
A60_48	Before Voyage	25	Han nationality	Male	25.8264	2	1	1	1	1	1	2	1	1	2	1	1	1	1	1	1	1	1	1	1	1	1	1
A60_49	Before Voyage	31	Han nationality	Male	24.7252	2	1	1	1	1	1	1	1	2	3	1	1	1	1	1	2	1	1	1	1	1	1	1
A60_50	Before Voyage	22	Han nationality	Male	21.4533	2	1	1	1	1	1	1	1	1	1	1	1	1	1	1	1	1	1	1	1	1	1	1
A60_51	Before Voyage	22	Han nationality	Male	20.7967	2	1	1	1	1	1	2	1	2	2	1	1	1	1	2	1	1	1	1	1	1	1	1
A60_52	Before Voyage	25	Han nationality	Male	20.7612	2	1	1	1	1	1	1	1	1	2	1	1	1	1	1	1	1	1	1	1	1	1	1
A60_57	Before Voyage	35	Han nationality	Male	19.5918	2	1	1	1	1	1	2	2	1	2	1	1	1	1	2	1	1	2	1	1	2	1	1
A60_58	Before Voyage	31	Han nationality	Male	22.1453	2	1	1	1	1	1	1	1	1	3	1	1	1	1	1	1	1	1	1	1	2	1	1
A60_59	Before Voyage	30	Han nationality	Male	21.8871	2	2	1	1	1	1	2	2	1	2	1	2	1	1	1	1	1	1	2	1	1	1	1
A60_60	Before Voyage	20	Han nationality	Male	20.3223	3	2	1	1	1	1	2	3	1	2	1	1	1	1	1	2	2	3	1	1	1	1	1
B05	After Voyage	24	Han nationality	Male	22.4803	2	1	1	1	1	1	1	1	1	2	1	1	1	1	2	1	2	1	1	1	1	1	1
B10	After Voyage	21	Han nationality	Male	19.8177	2	1	2	NA	1	2	1	1	2	3	1	1	1	1	1	1	1	2	2	1	1	1	2
B11	After Voyage	22	Han nationality	Male	21.9525	2	1	1	1	1	1	2	1	1	2	1	1	1	1	1	4	1	1	1	1	1	1	1
B12	After Voyage	21	Han nationality	Male	21.551	2	1	3	2	2	3	2	1	2	2	2	1	1	1	3	1	1	2	2	2	2	2	3
B13	After Voyage	22	Han nationality	Male	23.8367	4	1	2	1	1	3	1	1	3	2	2	1	1	1	1	1	1	1	1	1	1	1	3
B14	After Voyage	22	Han nationality	Male	22.4803	2	1	3	1	1	3	2	2	2	3	2	2	1	2	1	2	2	3	2	1	1	2	2
B15	After Voyage	22	Han nationality	Male	24.093	3	2	2	1	1	2	2	1	1	3	1	1	1	3	1	3	1	1	1	1	1	1	2
B17	After Voyage	25	Han nationality	Male	22.8571	4	1	1	2	1	2	2	2	2	2	1	2	1	2	1	1	2	2	2	1	1	2	3
B21	After Voyage	20	Han nationality	Male	19.1358	3	1	3	1	1	3	4	1	3	2	1	1	1	4	1	4	2	1	1	1	1	1	2
B24	After Voyage	32	Han nationality	Male	20.5714	3	1	1	1	1	1	1	1	2	2	1	1	1	1	2	1	1	1	1	1	2	1	1
B35	After Voyage	30	Han nationality	Male	22.8374	4	2	2	2	1	2	2	2	2	2	2	2	1	2	2	2	2	2	2	1	2	1	2
B37	After Voyage	25	Han nationality	Male	20.5151	3	1	2	1	1	1	1	1	1	2	1	1	1	1	1	1	1	1	1	1	1	1	1
B38	After Voyage	24	Han nationality	Male	20.2812	3	1	2	1	1	1	1	1	1	3	1	1	1	1	1	1	1	1	1	1	1	1	1
B40	After Voyage	22	Han nationality	Male	24.1517	1	2	1	1	1	2	2	2	2	2	2	2	2	1	2	2	2	1	2	1	2	1	2
B42	After Voyage	24	Han nationality	Male	20.7451	1	1	1	1	1	1	2	2	1	2	1	1	1	1	3	2	2	1	1	1	2	1	1
B51	After Voyage	22	Han nationality	Male	21.5139	3	1	2	1	1	3	4	1	2	4	1	1	1	4	1	4	1	2	1	1	1	1	4
B52	After Voyage	21	Han nationality	Male	25.6489	1	1	2	1	1	1	1	1	2	2	1	1	1	1	2	1	2	2	2	1	2	1	1
B54	After Voyage	31	Han nationality	Male	21.2585	3	1	1	1	1	1	1	1	2	2	1	1	1	1	2	1	1	1	1	1	2	1	1
B55	After Voyage	23	Han nationality	Male	24.4898	4	2	2	2	1	2	2	2	2	2	2	2	1	2	2	2	2	2	2	1	2	1	2
B56	After Voyage	35	Han nationality	Male	21.6049	1	1	1	1	1	2	2	3	2	3	2	2	2	2	2	2	1	1	2	1	2	2	3
B58	After Voyage	34	Han nationality	Male	21.9525	2	2	2	1	1	1	2	1	2	2	1	2	2	1	1	4	1	2	1	1	1	1	1
B59	After Voyage	27	Han nationality	Male	25.5354	2	1	2	1	1	2	2	2	2	2	1	1	1	1	3	1	2	2	2	2	2	1	2
B60	After Voyage	34	Han nationality	Male	24.6914	4	1	2	1	1	2	1	2	1	2	2	1	1	1	1	1	1	1	2	1	1	1	2
B61	After Voyage	20	Han nationality	Male	21.2245	1	1	1	1	1	2	2	2	2	2	1	2	1	2	1	1	1	1	2	1	1	1	2
B62	After Voyage	23	Han nationality	Male	20.9042	2	2	2	2	1	2	2	3	2	2	2	2	2	2	2	2	2	3	1	1	1	2	2
B63	After Voyage	26	Han nationality	Male	21.7051	2	1	1	1	2	1	1	1	1	2	1	2	1	1	1	1	1	1	1	1	1	1	3
B64	After Voyage	33	Han nationality	Male	26.2346	1	NA	1	1	1	2	1	2	1	1	1	1	1	1	2	2	2	1	2	1	2	1	2
B66	After Voyage	23	Han nationality	Male	20.0474	1	1	1	1	2	1	1	1	1	2	1	2	1	1	1	1	1	1	1	1	1	1	3
B67	After Voyage	21	Han nationality	Male	21.4533	1	NA	1	1	1	2	1	2	1	1	1	1	1	1	2	2	2	1	2	1	2	1	2
B68	After Voyage	25	Han nationality	Male	24.4536	2	2	2	2	1	2	2	3	2	2	2	2	2	2	2	2	2	3	1	1	1	2	2
B70	After Voyage	26	Han nationality	Male	24.0317	2	1	1	1	2	1	1	1	1	2	1	2	1	1	1	1	1	1	1	1	1	1	3
B71	After Voyage	29	Han nationality	Male	21.2963	2	NA	1	1	1	2	1	2	1	1	1	1	1	1	2	2	2	1	2	1	2	1	2
B60_1	After Voyage	36	Han nationality	Male	25.8264	4	1	2	1	1	4	2	2	2	3	2	1	1	3	1	3	1	2	1	1	1	1	4
B60_2	After Voyage	35	Han nationality	Male	23.1481	2	2	2	1	1	2	1	1	2	2	2	2	2	1	1	1	2	1	2	1	1	1	2
B60_3	After Voyage	30	Han nationality	Male	21.2245	2	2	2	2	1	2	2	3	2	2	2	2	2	2	2	2	2	3	1	1	1	2	2
B60_4	After Voyage	30	Han nationality	Male	21.5139	2	1	1	1	2	1	1	1	1	2	1	2	1	1	1	1	1	1	1	1	1	1	3
B60_7	After Voyage	26	Han nationality	Male	22.1453	2	1	1	1	1	1	1	2	2	3	1	1	1	1	1	2	1	1	1	1	1	1	1
B60_9	After Voyage	27	Han nationality	Male	20.8611	2	1	1	1	1	1	1	1	1	1	1	1	1	1	1	1	1	1	1	1	1	1	1
B60_10	After Voyage	35	Han nationality	Male	23.5294	2	1	2	1	1	2	2	2	2	2	1	1	1	1	3	1	2	2	2	2	2	1	2
B60_12	After Voyage	25	Han nationality	Male	28.699	4	1	2	1	1	2	1	2	1	2	2	1	1	1	1	1	1	1	2	1	1	1	2
B60_13	After Voyage	23	Han nationality	Male	23.5102	1	2	1	1	1	2	1	2	2	2	1	2	1	2	1	1	1	1	2	1	1	1	2
B60_15	After Voyage	21	Han nationality	Male	25.7122	2	2	2	2	1	2	2	3	2	2	2	2	2	2	2	2	2	3	1	1	1	2	2
B60_16	After Voyage	22	Han nationality	Male	19.3502	2	1	1	1	2	1	1	1	1	2	1	2	1	1	1	1	1	1	1	1	1	1	3
B60_17	After Voyage	22	Han nationality	Male	21.0498	1	NA	1	1	1	2	1	2	1	1	1	1	1	1	2	2	2	1	2	1	2	1	2
B60_18	After Voyage	32	Han nationality	Male	21.0667	1	1	1	1	2	1	1	1	1	2	1	2	1	1	1	1	1	1	1	1	1	1	3
B60_19	After Voyage	28	Han nationality	Male	23.5036	1	NA	1	1	1	2	1	2	2	1	1	1	1	1	2	2	2	1	2	1	2	1	2
B60_22	After Voyage	26	Han nationality	Male	20.5151	2	2	2	2	1	2	2	3	2	2	2	2	2	2	2	2	2	3	1	1	1	2	2
B60_23	After Voyage	32	Han nationality	Male	21.0077	4	1	1	1	2	1	1	1	1	2	1	2	1	1	1	1	1	1	1	1	1	1	3
B60_24	After Voyage	20	Han nationality	Male	22.0384	1	NA	1	1	1	2	1	2	1	1	1	1	1	1	2	2	2	1	2	1	2	1	2
B60_25	After Voyage	35	Han nationality	Male	23.3747	2	1	1	1	2	1	1	1	1	2	1	2	1	1	1	1	1	1	1	1	1	1	3
B60_26	After Voyage	21	Han nationality	Male	21.7994	2	1	2	1	1	2	1	2	1	1	1	1	1	1	2	2	2	1	2	1	2	1	2
B60_27	After Voyage	23	Han nationality	Male	21.5139	2	2	1	2	1	2	2	1	2	2	2	1	2	2	1	1	2	2	2	2	1	2	2
B60_28	After Voyage	28	Han nationality	Male	22.571	2	1	1	1	1	1	1	2	2	3	1	1	1	1	1	2	1	1	1	1	1	1	1
B60_29	After Voyage	34	Han nationality	Male	21.2585	1	1	1	1	1	1	1	1	1	1	1	2	1	1	1	1	1	1	1	1	1	1	1
B60_31	After Voyage	32	Han nationality	Male	24.1633	2	1	2	1	1	2	2	2	2	2	1	1	1	1	3	1	2	2	2	2	2	2	2
B60_32	After Voyage	31	Han nationality	Male	24.3438	4	1	2	1	1	2	1	2	1	2	2	1	2	1	1	1	1	1	2	1	1	1	2
B60_34	After Voyage	30	Han nationality	Male	25.8264	1	1	1	1	1	2	2	2	2	2	1	2	1	2	1	1	1	1	2	1	1	1	2
B60_35	After Voyage	23	Han nationality	Male	25.2163	2	2	2	2	2	2	2	3	2	2	2	2	2	2	2	2	2	3	1	1	2	2	2
B60_36	After Voyage	24	Han nationality	Male	22.4712	4	1	2	1	1	2	1	2	1	2	2	1	1	1	1	1	1	1	2	1	1	1	2
B60_37	After Voyage	34	Han nationality	Male	21.2245	2	1	1	1	1	1	1	1	1	1	1	1	1	1	3	1	1	1	1	1	1	1	1
B60_39	After Voyage	21	Han nationality	Male	20.9042	1	2	2	1	1	2	2	2	1	1	1	1	1	1	2	2	2	1	2	2	2	1	2
B60_41	After Voyage	35	Han nationality	Male	20.5151	2	1	2	1	2	1	1	1	1	2	1	2	2	2	1	1	1	2	1	1	1	1	3
B60_42	After Voyage	31	Han nationality	Male	26.2346	4	1	1	1	1	2	1	2	1	2	1	1	1	1	2	2	2	1	2	1	2	2	2
B60_43	After Voyage	27	Han nationality	Male	19.8177	2	2	2	2	1	2	1	1	2	2	2	1	2	1	1	1	2	2	2	2	2	1	2
B60_44	After Voyage	30	Han nationality	Male	21.7079	2	2	1	2	1	2	2	1	2	1	2	1	2	2	1	1	2	2	2	1	1	1	2
B60_45	After Voyage	30	Han nationality	Male	24.4536	1	2	1	1	1	1	1	2	2	3	1	1	1	1	2	1	1	1	1	1	1	1	1
B60_46	After Voyage	35	Han nationality	Male	23.7654	4	1	1	1	2	1	1	1	1	2	1	2	1	1	1	1	1	1	1	1	1	2	3
B60_47	After Voyage	21	Han nationality	Male	21.5349	2	1	2	1	1	2	1	2	1	1	1	1	1	1	2	2	2	1	2	1	2	1	2
B60_48	After Voyage	25	Han nationality	Male	25.8264	2	2	1	2	1	2	2	1	2	2	2	1	2	2	1	2	2	2	2	2	1	1	2
B60_49	After Voyage	31	Han nationality	Male	25.0593	2	1	1	1	2	1	1	2	2	3	2	2	1	1	1	2	1	1	1	1	1	2	1
B60_50	After Voyage	22	Han nationality	Male	21.4533	2	2	1	1	1	3	1	1	1	1	2	2	1	1	1	1	1	1	1	1	1	1	1
B60_51	After Voyage	22	Han nationality	Male	20.7967	2	2	2	1	2	2	2	2	2	2	1	2	2	2	3	1	2	2	2	2	1	1	2
B60_52	After Voyage	25	Han nationality	Male	20.7612	4	1	2	1	1	2	1	2	1	2	2	1	2	1	1	1	1	1	2	1	1	1	2
B60_57	After Voyage	35	Han nationality	Male	19.5918	2	2	2	1	1	2	2	2	2	2	1	2	1	1	3	1	2	2	2	2	2	1	3
B60_58	After Voyage	31	Han nationality	Male	22.1453	4	1	2	1	2	2	1	1	2	3	2	1	2	1	1	1	1	1	2	1	2	1	2
B60_59	After Voyage	30	Han nationality	Male	21.8871	1	2	1	1	1	2	2	2	2	2	1	2	1	2	1	1	1	1	2	1	1	1	2
B60_60	After Voyage	20	Han nationality	Male	20.3223	4	2	2	2	1	2	2	3	2	2	2	2	2	2	2	2	2	3	1	1	1	2	2
